# Supplementary material for: Machine learning models based on routine blood and biochemical test data for diagnosis of neurological diseases
Source: Sci Rep. 2025 Jul 30;15:27857. doi: 10.1038/s41598-025-09439-4 (PMC12311004; doi:10.1038/s41598-025-09439-4)
Supplement: Supplementary file 2 — Supplementary Material 2 [file 41598_2025_9439_MOESM2_ESM.xlsx]

## Sheet: Supplementary Data 1
Supplementary Data 1. Data distribution of diseases across different years.
ICD-10 disease code	Disease	Number in 2018	Number in 2019	Number in 2020	Number in 2021	Number in 2022	Number in 2023	Total number
G04.801	Autoimmune encephalitis	24	16	20	22	23	17	122
G06.006	Intracranial infection	24	29	30	44	30	38	195
G20.x00	Parkinson's disease	33	14	23	19	17	9	115
G20.x03	Parkinsonism	68	83	85	61	79	71	447
G21.400	Vascular parkinsonism	23	24	17	21	18	7	110
G31.902	Brain atrophy	47	37	72	97	175	109	537
G36.000	Neuromyelitis optica	57	64	7	1	0	5	134
G36.000x002	Neuromyelitis optica spectrum disease	0	4	51	91	103	68	317
G37.900	Demyelinating disease of the central nervous system	6	11	25	28	31	22	123
G40.800x004	Symptomatic epilepsy (secondary epilepsy)	0	5	29	54	57	46	191
G40.900	Epilepsy	29	76	110	96	89	83	483
G40.901	Epilepsy	80	68	0	0	0	0	148
G41.900	Status epilepticus	19	14	19	20	15	20	107
G45.004	Posterior circulation ischemia	237	273	186	185	188	190	1259
G45.900x001	Transient ischemic attack	0	4	18	22	25	41	110
G47.900	Sleep disturbances	22	20	24	35	47	50	198
G50.000	Trigeminal neuralgia	49	29	34	22	32	45	211
G51.003	Peripheral facial nerve palsy	73	53	72	57	95	42	392
G51.301	Facial spasms	30	61	47	57	32	48	275
G51.800x002	Facial neuritis	0	2	17	55	40	41	155
G62.901	Peripheral neuropathy	33	29	21	30	44	44	201
G70.004	Myasthenia gravis, moderately generalized	25	15	27	23	12	19	121
G81.900	Hemiplegia	9	34	52	42	28	24	189
G91.900	Hydrocephalus	104	115	94	82	81	93	569
G93.200	Benign intracranial hypertension	51	68	34	14	13	13	193
G93.500	Brain compression	88	75	40	27	36	27	293
G93.501	Brain herniation	61	60	39	54	68	41	323

## Sheet: Supplementary Data 2
Supplementary Data 2. The top 20 features for the five different machine learning methods were ranked in descending order based on their SHAP values. For the SVM algorithm, feature importance was interpreted using a randomly selected subset of 400 samples from the validation set, while the other algorithms were interpreted using the entire validation set.
LR		RF		SVM		XGBoost		DNN
Top 20 feature	SHAP value	Top 20 feature	SHAP value	Top 20 feature	SHAP value	Top 20 feature	SHAP value	Top 20 feature	SHAP value
ALB	1.01629	TP	0.0584117	K	0.0593955	TP	0.965501	K	0.0598724
NE#	0.958332	ALB	0.0490156	ALB	0.0501581	K	0.928531	ALB	0.0549573
K	0.86621	K	0.0468945	TP	0.0440008	ALB	0.81725	TP	0.0429248
TP	0.651753	LY%	0.0279992	NBIL	0.036923	NBIL	0.756649	NBIL	0.0338114
PDW	0.546345	NE#	0.0219731	Na	0.0293305	Na	0.603242	Na	0.0283579
NBIL	0.521439	NE%	0.0218717	NE#	0.0264475	DBIL	0.438971	NE#	0.0281198
MPV	0.488808	NBIL	0.0211871	DBIL	0.0220731	LY%	0.427447	HGB	0.0268675
Na	0.487856	APOA1	0.0181536	PDW	0.0211934	TG	0.363174	Mg	0.0258511
A/G	0.481282	GLU	0.0166876	HGB	0.0163393	GLU	0.362328	DBIL	0.0218465
MCHC	0.453663	Na	0.0165391	CHO	0.0146445	APOA1	0.303644	GLO	0.0210693
CHO	0.409839	MO#	0.0120727	Mg	0.0145416	Mg	0.285686	APOA1	0.0201096
MCH	0.405468	Ca	0.0112969	GLU	0.0144702	ALP	0.2426	MO#	0.0172683
Mg	0.372505	TBIL	0.010008	MPV	0.0140295	NE#	0.229836	Ca	0.0162335
MO%	0.367401	WBC	0.00839342	APOA1	0.0125652	PDW	0.201403	MCHC	0.0160924
MCV	0.314606	GLO	0.00706918	MO#	0.0121252	GGT	0.197278	GLU	0.01566
APOB	0.304596	RBC	0.00705004	TG	0.0116945	MO#	0.194776	ALP	0.0139719
Ca	0.266949	HCT	0.0068604	ALP	0.011351	CO2	0.184834	TBIL	0.013874
MO#	0.244854	CHO	0.0064315	Ca	0.00982126	HGB	0.176235	LY%	0.0128949
TBIL	0.2289	LY#	0.00641151	MCHC	0.00970585	UA	0.165328	CO2	0.0104837
HGB	0.228458	EO%	0.00618511	EO#	0.00947978	AST	0.162973	CL	0.0103376
